# Supplementary material for: An Evolutionary Metric for Estimating PhyloAges from Bulk Sequencing of Hematopoietic Stem Cells Reveals the Tempo of Blood Aging in Cancer and Longevity
Source: J Mol Evol. 2025 Dec 26;94(1):177–89. doi: 10.1007/s00239-025-10296-y (PMC12920717; doi:10.1007/s00239-025-10296-y)
Supplement: Supplementary file 1 — Supplementary file1 (XLSX 20 KB) [file 239_2025_10296_MOESM1_ESM.xlsx]

## Sheet: Sheet1
Driver	Mitchell (2023)	Williams (2023)	Genovese (2014)	Bick (2020)	Feusier (2021)	Papaemmanuil (2013)	Kishtagari (2024)	Pich (2022)	Studd (2021)	Link (2016)	Count	Percent			Ref	Link
1q+		Yes									1	10			Genovese (2014)	https://www.nejm.org/doi/full/10.1056/nejmoa1409405
2pUPD		Yes									1	10			Bick (2020)	https://www.nature.com/articles/s41586-020-2819-2
7p-		Yes									1	10			Feusier (2021)	https://aacrjournals.org/bloodcancerdiscov/article/2/3/226/665826/Large-scale-Identification-of-Clonal-Hematopoiesis
7q-		Yes									1	10			Kishtagari (2024)	https://www.nature.com/articles/s41408-023-00974-9
9+		Yes									1	10			Papaemmanuil (2013)	https://ashpublications.org/blood/article/122/22/3616/32001/Clinical-and-biological-implications-of-driver
9p							Yes				1	10			Pich (2022)	https://www.nature.com/articles/s41467-022-31878-0
9pUPD		Yes									1	10			Studd (2021)	https://www.nature.com/articles/s41408-021-00570-9
9q-		Yes									1	10			Link (2016)	https://www.nature.com/articles/leu2016130
ABL1									Yes		1	10
ABL2								Yes			1	10
AFF3								Yes			1	10
AKT1					Yes						1	10
APC								Yes			1	10
ARID2								Yes			1	10
ARIH1					Yes						1	10
ASXL1	Yes		Yes	Yes	Yes	Yes		Yes		Yes	7	70
ASXL2					Yes						1	10
ATE1								Yes			1	10
ATM			Yes		Yes			Yes			3	30
ATRX						Yes					1	10
BAX								Yes			1	10
BCL11B					Yes						1	10
BCOR					Yes	Yes				Yes	3	30
BCORL1										Yes	1	10
BRAF					Yes	Yes					2	20
BTG1									Yes		1	10
BTLA									Yes		1	10
CALR					Yes			Yes			2	20
CBL	Yes	Yes	Yes		Yes	Yes		Yes			6	60
CCND2					Yes						1	10
CCND3					Yes						1	10
CDKN1B								Yes			1	10
CDKN2A						Yes			Yes		2	20
CDKN2B									Yes		1	10
CEBPA					Yes	Yes					2	20
CHD4					Yes						1	10
CHEK2								Yes			1	10
chrX_DEL		Yes									1	10
CNOT3					Yes						1	10
CREBBP	Yes				Yes	Yes			Yes		4	40
CRLF2					Yes						1	10
CSFR3					Yes						1	10
CTCF					Yes			Yes	Yes		3	30
CTNNA1						Yes					1	10
CUX1						Yes		Yes			2	20
DDX41					Yes						1	10
DHX15					Yes						1	10
DNM2					Yes			Yes			2	20
DNMT3A	Yes	Yes	Yes	Yes	Yes	Yes	Yes	Yes		Yes	9	90
DNMT3B								Yes			1	10
EBF1									Yes		1	10
EP300					Yes	Yes					2	20
ERCC2								Yes			1	10
ERF								Yes			1	10
ERG									Yes		1	10
ETV6					Yes	Yes			Yes		3	30
EZH2					Yes	Yes		Yes			3	30
FBXO28					Yes						1	10
FBXW7					Yes						1	10
FLT3					Yes	Yes			Yes	Yes	4	40
FOXP1								Yes			1	10
GATA2					Yes	Yes					2	20
GATA3					Yes						1	10
GIGYF2					Yes						1	10
GNAS					Yes	Yes		Yes			3	30
GNB1					Yes			Yes			2	20
HDAC7					Yes						1	10
HIST1_cluster									Yes		1	10
HLA-DRB5									Yes		1	10
IDH1					Yes	Yes				Yes	3	30
IDH2			Yes		Yes	Yes		Yes		Yes	5	50
IKZF1					Yes				Yes		2	20
IRF1						Yes					1	10
JAK1					Yes						1	10
JAK2	Yes	Yes	Yes	Yes	Yes	Yes	Yes	Yes		Yes	9	90
JAK3					Yes						1	10
KDM6A					Yes	Yes					2	20
KDM6A								Yes			1	10
KIT					Yes	Yes					2	20
KMT2A									Yes		1	10
KMT2C					Yes			Yes			2	20
KMT2D								Yes			1	10
KRAS	Yes				Yes	Yes		Yes	Yes	Yes	6	60
LZTR1								Yes			1	10
MDM4								Yes			1	10
MED12					Yes						1	10
MGA								Yes			1	10
MLL2						Yes					1	10
MLLT1									Yes		1	10
MLLT3									Yes		1	10
MPL					Yes	Yes		Yes			3	30
MYC					Yes						1	10
MYCN					Yes			Yes			2	20
MYD88			Yes					Yes			2	20
MYO5A								Yes			1	10
NDS2									Yes		1	10
NF1					Yes	Yes					2	20
NOTCH1					Yes						1	10
NOTCH2	Yes										1	10
NPM1					Yes	Yes				Yes	3	30
NRAS					Yes	Yes		Yes	Yes	Yes	5	50
NSD1					Yes						1	10
PABPC1								Yes			1	10
PAG1									Yes		1	10
PAX5					Yes				Yes		2	20
PBX1									Yes		1	10
PHF6					Yes	Yes					2	20
PIG1A										Yes	1	10
PIK3CA					Yes						1	10
PIK3CD					Yes						1	10
PIK3R1					Yes						1	10
PPFIBP1								Yes			1	10
PPM1D	Yes	Yes	Yes	Yes				Yes			5	50
PPP4C					Yes						1	10
PTEN					Yes	Yes					2	20
PTPN11					Yes	Yes		Yes	Yes		4	40
PTPRD								Yes			1	10
RAD21					Yes	Yes		Yes			3	30
RB1									Yes		1	10
RET								Yes			1	10
RIT1					Yes						1	10
RPL10					Yes						1	10
RUNX1					Yes	Yes		Yes	Yes		4	40
SDHAF2								Yes			1	10
SETBP1					Yes						1	10
SETD2	Yes				Yes				Yes		3	30
SF3B1	Yes			Yes	Yes	Yes		Yes			5	50
SH2B3						Yes					1	10
SMARCA2					Yes						1	10
SMC1A					Yes			Yes			2	20
SMC3					Yes						1	10
SPI1					Yes						1	10
SRSF2			Yes	Yes	Yes	Yes					4	40
STAG2					Yes	Yes					2	20
STAT3			Yes					Yes			2	20
STAT5B					Yes			Yes			2	20
SUZ12								Yes			1	10
TBL1XR1									Yes		1	10
TCF3									Yes		1	10
TET2	Yes	Yes	Yes	Yes	Yes	Yes	Yes	Yes		Yes	9	90
TFRC								Yes			1	10
TP53	Yes		Yes	Yes	Yes	Yes	Yes	Yes	Tes	Yes	9	90
TP63								Yes			1	10
TRIM24					Yes						1	10
TRRAP					Yes						1	10
U2AF1			Yes		Yes	Yes		Yes			4	40
USP7					Yes						1	10
WHSC1					Yes						1	10
WT1					Yes	Yes					2	20
ZEB2					Yes						1	10
ZRSR2					Yes	Yes		Yes			3	30
